# Supplementary material for: Coenzyme-A-Responsive Nanogel-Coated Electrochemical Sensor for Osteoarthritis-Detection-Based Genetic Models
Source: Gels. 2024 Jul 10;10(7):451. doi: 10.3390/gels10070451 (PMC11276253; doi:10.3390/gels10070451)
Supplement: Supplementary file 1 [file gels-10-00451-s001.zip]

Archive with 1 entries (1 files):
- gels-3089543-supplementary.pdf
